# Supplementary material for: Thymic Stromal Lymphopoietin Induction Suppresses Lung Cancer Development
Source: Cancers (Basel). 2022 Apr 27;14(9):2173. doi: 10.3390/cancers14092173 (PMC9104311; doi:10.3390/cancers14092173)
Supplement: Supplementary file 1 [file cancers-14-02173-s001.zip]

Archive with 1 entries (1 files):
- cancers-1633435-supplementary.pdf
